# Supplementary material for: Differential expression of Toll-like receptors and inflammatory cytokines in ovine interdigital dermatitis and footrot
Source: Vet Immunol Immunopathol. 2014 Sep 15;161(1-2):90–8. doi: 10.1016/j.vetimm.2014.07.007 (PMC4157958; doi:10.1016/j.vetimm.2014.07.007)
Supplement: Supplementary Table S2 — Statistical model outputs – changes in expression in ID and footrot (FR) samples compared to clinically healthy samples. [file mmc2.xlsx]

## Sheet: Sheet1
Table: Statistical model outputs - Changes in expression in ID and footrot (FR) sampels compared to clinically healthy samples
Response	TLR2				TLR4				IL1-b				TLR1				TLR6				TNFa
	mean	S.E.	confidence interval		mean	S.E.	confidence interval		mean	S.E.	confidence interval		mean	S.E.	confidence interval		mean	S.E.	confidence interval		mean	S.E.	confidence interval
Fixed Part
ID1-2	0.679	0.506	-0.31276	1.67076	0.49	0.566	-0.61936	1.59936	2.015	0.82	0.4078	3.6222	-0.807	0.648	-2.07708	0.46308	-1.517	0.66	-2.8106	-0.2234	-0.836	0.57	-1.9532	0.2812
ID3-4	2.929	0.775	1.41	4.448	3.11	0.865	1.4146	4.8054	3.81	1.255	1.3502	6.2698	0.952	0.992	-0.99232	2.89632	1.191	1.007	-0.78272	3.16472	0.842	0.873	-0.86908	2.55308
FR	3.038	0.676	1.71304	4.36296	3.14	0.76	1.6504	4.6296	6.525	1.102	4.36508	8.68492	0.144	0.844	-1.51024	1.79824	-0.776	0.832	-2.40672	0.85472	0.641	0.737	-0.80352	2.08552
Random Part
Level: sheep	variance	SD			variance	SD			variance	SD			variance	SD			variance	SD			variance	SD
variation	0.04	0.202			0	0			0	0			0.443	0.433			1.965	1.008			0.478	0.38
Level: foot
variation	1.596	0.376			2.06	0.42			4.333	0.884			2.271	0.535			1.962	0.463			1.683	0.397
Mean, standard error (S.E.) and 95% confidence intervals of the change in expression in TLRs, IL1-b and TNFa in samples with interdigital dermatitis (ID) and footrot (FR) compared with samples from healthy feet, adjusting for clustering of samples within feet and sheep.
Wald test were used for testing the significance of fixed parameters in the statistical model, those highlighted in yellow are significant: where the 95% confidence intervals of a variable do not include zero, the variable is significant P≤0.05.
